# Supplementary material for: TNF-α Regulates Human Plasmacytoid Dendritic Cells by Suppressing IFN-α Production and Enhancing T Cell Activation
Source: J Immunol. 2021 Jan 13;206(4):785–96. doi: 10.4049/jimmunol.1901358 (PMC7851743; doi:10.4049/jimmunol.1901358)
Supplement: Data Supplement [file JI_1901358.zip]

Archive with 2 entries (2 files):
- JI_1901358_Supplemental_Material_1.pdf
- manifest.xml
